# Supplementary material for: The impact of digital industry development on regional economic resilience: Evidence from China
Source: PLoS One. 2025 Feb 19;20(2):e0315203. doi: 10.1371/journal.pone.0315203 (PMC11838887; doi:10.1371/journal.pone.0315203)
Supplement: S1 Data — (ZIP) [file pone.0315203.s001.zip]

Archive with 3 entries (2 files):
- stata data and do/
- stata data and do/data.xlsx
- stata data and do/do.txt
