# Supplementary material for: The impact of digital industry development on regional economic resilience: Evidence from China
Source: PLoS One. 2025 Feb 19;20(2):e0315203. doi: 10.1371/journal.pone.0315203 (PMC11838887; doi:10.1371/journal.pone.0315203)
Supplement: S1 Data — (ZIP) [file pone.0315203.s001.zip › stata data and do/data.xlsx]

## Sheet: data
year	id	peo	eco	eduy	edur	tra	res	ene	ist	dig	bd	mar	cit	pla	env
2014	1	1356.88	9.4648	11.8542	0.381507	1.33226	0.4516	0.11041	3.65848	3672	0	9.212	1	0	0.002028
2015	1	1367.5	9.9995	12.1464	0.42335	1.33445	0.470075	0.091198	4.03548	4399	1	9.192	1	0	0.002695
2016	1	1371.88	10.6497	12.3891	0.45462	1.34305	0.483234	0.072753	4.16526	4516	1	9.171	1	0	0.002459
2017	1	1371.25	11.8198	12.6651	0.476097	1.35524	0.497526	0.044145	4.23668	3808	1	9.236	1	0	0.003666
2018	1	1370	12.8927	12.6754	0.48655	1.35706	0.514318	0.016323	4.34759	3957	1	9.239	1	0	0.000469
2019	1	1368.75	15.3095	12.782	0.504859	1.36378	0.534923	0.012138	5.16924	4092	1	9.512	1	0	0.000172
2020	1	1368.32	16.422	12.64	0.4198	1.35756	0.55361	0.007953	5.29682	5185	1	9.813	1	0	0.000121
2021	1	1367.89	17.5345	12.498	0.334741	1.35135	0.593507	0.003768	5.42439	7986	1	10.123	1	0	0.000112
2022	1	1367.46	18.647	12.356	0.249681	1.34514	0.616221	0.000418	5.55197	30026	1	10.444	1	0	0.000102
2014	2	1190.83	10.0105	10.5044	0.228488	1.35378	0.311536	0.319118	1.00819	4056	0	11.015	1	0	0.003122
2015	2	1199.17	10.5231	10.4958	0.233308	1.39076	0.333481	0.287061	1.11954	5224	0	10.459	1	0	0.003437
2016	2	1202.5	10.796	10.6906	0.256108	1.40874	0.334102	0.26352	1.33316	6021	0	10.303	1	0	0.001528
2017	2	1175	11.5053	11.0099	0.288503	1.38926	0.316422	0.235692	1.42049	6635	0	10.281	1	0	0.001141
2018	2	1152.5	11.9238	10.9863	0.282909	1.36611	0.3174	0.226061	1.44907	6690	0	10.402	1	0	0.001693
2019	2	1154.17	12.069	11.0169	0.288679	1.35562	0.336222	0.22203	1.80108	7510	0	9.417	1	0	0.002866
2020	2	1155.7	9.0371	11.29	0.3387	1.37908	0.355824	0.217999	1.88787	14711	0	9.762	1	0	0.001779
2021	2	1157.23	6.0052	11.5631	0.388721	1.40253	0.387199	0.213968	1.97466	17258	0	10.12	1	0	0.000193
2022	2	1158.77	2.9733	11.8363	0.438741	1.42599	0.408269	0.209937	2.06145	18274	0	10.49	1	0	0.001393
2014	3	385.421	3.8833	8.86757	0.079423	0.949153	0.158153	0.659464	0.730097	18283	0	6.969	0	0	0.006676
2015	3	386.579	3.9876	8.9881	0.102077	0.977505	0.164699	0.637129	0.832689	24295	0	7.592	0	0	0.004293
2016	3	388.158	4.0093	8.92044	0.103068	0.998046	0.176012	0.619188	0.873092	32467	0	7.201	0	0	0.001852
2017	3	389.947	4.2511	9.08584	0.099876	1.01532	0.191449	0.588565	0.949131	35133	0	7.637	0	0	0.002491
2018	3	390.842	4.7985	9.09406	0.111986	1.02358	0.176239	0.573308	1.03692	33034	0	8.104	0	0	0.009035
2019	3	391.947	4.31082	9.19914	0.113153	1.04334	0.197325	0.569808	1.32297	32956	0	8.493	0	0	0.00325
2020	3	392.834	4.6348	9.84	0.2694	1.08441	0.217165	0.566308	1.37746	43159	0	8.717	0	0	0.00112
2021	3	393.72	4.95878	10.4809	0.425647	1.12549	0.246154	0.562808	1.43194	51880	0	8.946	0	0	0.000678
2022	3	394.606	5.28276	11.1217	0.581894	1.16656	0.267551	0.559308	1.48642	72414	0	9.182	0	0	0.000235
2014	4	220.5	3.4984	9.29658	0.098473	0.896209	0.156966	0.619601	0.902252	18283	0	6.204	0	0	0.005685
2015	4	219.938	3.507	9.56493	0.137421	0.899553	0.154381	0.599653	1.30703	24295	0	6.522	0	0	0.0064
2016	4	219.625	3.4919	9.6383	0.135653	0.906611	0.157845	0.601327	1.43898	32467	0	6.057	0	0	0.007255
2017	4	219.375	3.5532	9.86209	0.149225	0.911647	0.163994	0.570845	1.18461	35133	0	6.897	0	0	0.008928
2018	4	218.875	4.0557	9.77131	0.155436	0.914653	0.186274	0.547796	1.26789	33034	0	7.177	0	0	0.006185
2019	4	218.563	4.5332	9.77843	0.151506	0.920756	0.20032	0.532069	1.17386	32956	0	6.74	0	0	0.006485
2020	4	218.149	4.5724	10.45	0.1869	0.921014	0.210802	0.516342	1.17646	43159	0	6.977	0	0	0.004231
2021	4	217.736	4.6116	11.1216	0.222294	0.921272	0.242885	0.500615	1.17905	51880	0	7.222	0	0	0.000749
2022	4	217.323	4.6508	11.7931	0.257688	0.921529	0.266135	0.484888	1.18165	72414	0	7.476	0	0	0.007334
2014	5	20.7542	6.7836	8.99518	0.108936	0.145534	0.142879	0.51403	0.770034	7976	0	6.158	0	0	0.009805
2015	5	20.678	7.1046	9.28925	0.161444	0.148245	0.156136	0.525469	0.80145	10816	0	5.805	0	0	0.005672
2016	5	20.6441	7.1101	9.59418	0.182795	0.165732	0.163228	0.525149	0.92792	11517	0	5.807	0	0	0.005613
2017	5	20.6186	7.2064	9.5245	0.181266	0.168574	0.161173	0.484922	1.25737	10677	0	5.993	0	0	0.008244
2018	5	20.5254	6.3786	9.60504	0.193276	0.171295	0.163844	0.492439	1.28217	8247	0	6.181	0	0	0.006687
2019	5	20.4661	6.8296	9.7699	0.205525	0.174209	0.174042	0.497307	1.25101	7723	0	5.812	0	0	0.004613
2020	5	20.3627	6.7852	10.08	0.1866	0.177698	0.182278	0.502174	1.23276	9564	0	6.061	0	0	0.002783
2021	5	20.2593	6.7408	10.3901	0.167675	0.181187	0.203602	0.507042	1.21452	11911	0	6.32	0	0	0.004182
2022	5	20.1559	6.6964	10.7002	0.14875	0.184676	0.221039	0.511909	1.19628	11611	0	6.591	0	0	0.00558
2014	6	290.533	6.1996	9.90945	0.172139	0.779932	0.21738	0.435207	0.831178	6632	0	8.625	0	0	0.003018
2015	6	289.2	6.5201	9.77675	0.169306	0.813277	0.206423	0.401743	1.01542	9445	0	8.575	0	0	0.001686
2016	6	288.467	6.5354	9.9172	0.180191	0.814953	0.204431	0.370549	1.33239	11177	0	8.217	0	0	0.002845
2017	6	287.467	5.0791	9.92787	0.173394	0.829091	0.213118	0.356826	1.33776	13729	0	8.506	0	0	0.001787
2018	6	286.067	5.4745	9.88988	0.166487	0.830903	0.222264	0.34904	1.32238	14680	0	8.753	0	0	0.000895
2019	6	285.133	5.801	9.89417	0.171501	0.843022	0.227957	0.344066	1.38497	14189	0	9.252	0	0	0.001489
2020	6	283.699	5.7191	10.34	0.184	0.884456	0.236566	0.339092	1.42853	18438	0	9.564	0	0	0.001235
2021	6	282.265	5.6372	10.7858	0.196499	0.92589	0.255468	0.334119	1.47209	25411	0	9.886	0	0	0.001293
2022	6	280.831	5.5553	11.2317	0.208999	0.967323	0.265338	0.329145	1.51565	26196	0	10.219	0	0	0.001351
2014	7	139.053	4.7428	9.37213	0.118818	0.512492	0.128578	0.493514	0.685168	4406	0	7.323	0	0	0.002553
2015	7	137.526	5.016	9.34025	0.131684	0.519349	0.135035	0.472497	0.779527	6299	0	7.618	0	0	0.00198
2016	7	135.105	5.1086	9.46519	0.141491	0.546873	0.148862	0.460292	0.895557	7960	0	7.661	0	0	0.001614
2017	7	132.947	5.3868	9.50623	0.148197	0.554406	0.158587	0.391752	0.978874	8427	0	8.358	0	0	0.001497
2018	7	130.737	5.6102	9.41813	0.135826	0.562428	0.171862	0.337868	1.17036	7834	0	8.262	0	0	0.000861
2019	7	128.842	5.5616	9.42184	0.129426	0.569157	0.191406	0.352469	1.52478	9837	0	7.481	0	0	0.002024
2020	7	126.275	4.3475	10.17	0.1822	0.575497	0.199654	0.36707	1.48677	12143	0	7.756	0	0	0.00023
2021	7	123.708	3.1334	10.9182	0.234974	0.581837	0.213769	0.381672	1.44877	21747	0	8.04	0	0	0.001027
2022	7	121.142	1.9193	11.6663	0.287748	0.588177	0.21398	0.396273	1.41076	19534	0	8.335	0	0	0.001823
2014	8	78.4348	3.7697	9.3542	0.123511	0.343476	0.133215	0.40622	1.24154	7235	0	7.968	0	0	0.003721
2015	8	76.7174	3.9226	9.31843	0.132836	0.345101	0.129251	0.413168	1.59482	9323	0	7.629	0	0	0.004761
2016	8	75.2826	3.9462	9.31913	0.134735	0.347784	0.135637	0.433005	1.88946	10238	0	6.787	0	0	0.004771
2017	8	73.8913	4.0432	9.36322	0.133807	0.350928	0.142571	0.423307	2.18609	11776	0	7.876	0	0	0.002737
2018	8	72.3261	4.2699	9.47239	0.138898	0.35331	0.142793	0.378213	2.31453	10558	0	7.975	0	0	0.002238
2019	8	70.7609	3.3977	9.50215	0.143685	0.356681	0.162943	0.381422	1.8851	11473	0	7.097	0	0	0.000968
2020	8	68.9328	3.6183	9.93	0.1736	0.355431	0.175875	0.38463	1.94537	11451	0	7.432	0	0	0.001298
2021	8	67.1048	3.8389	10.3578	0.203515	0.35418	0.195653	0.387838	2.00563	14186	0	7.782	0	0	0.003582
2022	8	65.2767	4.0595	10.7857	0.233431	0.35293	0.209822	0.391046	2.0659	17617	0	8.149	0	0	0.005866
2014	9	3891.17	9.2852	10.8156	0.271254	2.0418	0.323579	0.185729	1.87026	10251	0	10.766	1	1	0.002418
2015	9	3876.97	9.9438	10.9157	0.286961	2.08123	0.343531	0.167007	2.13023	13425	1	11.113	1	1	0.00296
2016	9	3891.17	10.6009	11.0096	0.300457	2.09653	0.355808	0.147597	2.33907	16467	1	11.225	1	1	0.006869
2017	9	3889.59	11.6582	11.4061	0.340297	2.10126	0.363745	0.12368	2.27117	16279	1	11.233	1	1	0.005341
2018	9	3903.79	12.6634	11.194	0.316962	2.06725	0.386541	0.133087	2.34707	18770	1	11.379	1	1	0.000828
2019	9	3913.25	13.4982	11.1043	0.307348	2.05751	0.409558	0.133648	2.69462	20058	1	11.104	1	1	0.003096
2020	9	3924.64	15.7279	11.81	0.1734	2.03732	0.435055	0.134208	2.75112	51502	1	11.544	1	1	0.000939
2021	9	3936.03	17.9576	12.5157	0.039452	2.01712	0.482788	0.134769	2.80762	66437	1	12.001	1	1	0.001033
2022	9	3947.41	20.1873	13.2214	-0.094496	1.99693	0.509287	0.135329	2.86412	59681	1	12.476	1	1	0.001127
2014	10	752.818	7.5354	9.34982	0.14279	1.46941	0.310395	0.362456	0.991735	30740	0	10.733	0	1	0.001799
2015	10	755.909	8.1874	9.44193	0.164191	1.48139	0.333916	0.363231	1.06371	35815	1	10.578	0	1	0.002222
2016	10	761.909	8.7995	9.4405	0.166124	1.46739	0.343839	0.348791	1.11762	46594	1	9.639	0	1	0.002456
2017	10	765.727	9.6887	9.439	0.172867	1.47831	0.354058	0.331561	1.1168	56175	1	9.656	0	1	0.001317
2018	10	767.818	10.7189	9.30232	0.149246	1.48068	0.383956	0.301319	1.14441	61899	1	9.746	0	1	0.002248
2019	10	769.909	11.5168	9.55905	0.175583	1.49195	0.401829	0.317286	1.15347	64889	1	11.494	0	1	0.001586
2020	10	770.66	12.3607	10.21	0.1699	1.47483	0.45157	0.333252	1.21999	146407	1	11.934	0	1	0.001408
2021	10	771.411	13.2046	10.8609	0.164217	1.4577	0.524785	0.349218	1.28651	130883	1	12.39	0	1	0.00022
2022	10	772.162	14.0485	11.5119	0.158534	1.44058	0.585962	0.365184	1.35303	101038	1	12.864	0	1	0.000968
2014	11	589	6.8805	9.05748	0.151009	1.103	0.293183	0.223259	1.00238	20935	0	10.335	0	1	0.004031
2015	11	598.5	7.3002	8.91382	0.146631	1.11863	0.312209	0.215706	1.0827	25832	1	10.492	0	1	0.003404
2016	11	607.2	7.7644	9.05636	0.151886	1.12846	0.32502	0.185389	1.13668	34085	1	10.43	0	1	0.003227
2017	11	617	8.4916	9.1275	0.155763	1.1384	0.336374	0.14811	1.24155	41402	1	10.56	0	1	0.001895
2018	11	627.3	9.2057	9.17281	0.158883	1.14371	0.366405	0.127407	1.30709	46008	1	10.802	0	1	0.001633
2019	11	637.5	9.8643	9.28247	0.164486	1.15462	0.382445	0.126272	1.26805	54364	1	10.827	0	1	0.001491
2020	11	646.83	10.7624	9.79	0.1674	1.16663	0.416843	0.125137	1.36415	106028	1	11.137	0	1	0.00223
2021	11	656.16	11.6605	10.2975	0.170314	1.17865	0.46966	0.124002	1.46025	109831	1	11.456	0	1	0.00065
2022	11	665.49	12.5586	10.8051	0.173228	1.19066	0.508995	0.122867	1.55634	127578	1	11.784	0	1	0.00093
2014	12	428.357	3.2001	8.72823	0.104861	1.24552	0.155392	0.50437	0.666086	12835	0	8.839	0	0	0.001861
2015	12	429.357	3.4425	8.74088	0.117283	1.33529	0.172911	0.498547	0.785809	16222	0	8.947	0	0	0.001932
2016	12	430.929	3.5997	8.51778	0.093705	1.41134	0.188441	0.478038	0.84746	21398	0	8.49	0	0	0.004118
2017	12	432.643	3.9092	8.55774	0.095217	1.45204	0.201364	0.438473	0.903349	23562	0	8.738	0	0	0.002372
2018	12	434	4.4206	8.8107	0.122682	1.49162	0.220937	0.400115	0.977217	28365	0	8.859	0	0	0.00187
2019	12	435.143	4.7709	8.78048	0.121993	1.55925	0.237657	0.38755	1.22966	27663	0	9.194	0	0	0.002361
2020	12	436.054	5.8496	9.35	0.1654	1.68916	0.262698	0.374985	1.26497	40867	0	9.528	0	0	0.002088
2021	12	436.966	6.9283	9.91952	0.208807	1.81908	0.294294	0.36242	1.30029	62179	0	9.875	0	0	0.001263
2022	12	437.877	8.007	10.489	0.252213	1.94899	0.318897	0.349855	1.3356	75898	0	10.234	0	0	0.000439
2014	13	328.75	5.8145	8.79261	0.116871	0.816048	0.208538	0.299016	0.761113	11550	0	9.622	0	1	0.004066
2015	13	332	6.3472	8.82325	0.13002	0.843427	0.221657	0.319727	0.82641	17479	0	10.297	0	1	0.004131
2016	13	334.667	6.7966	8.67495	0.115232	0.860944	0.230224	0.312262	0.876568	22434	0	10.052	0	1	0.001932
2017	13	338.75	7.4707	9.08258	0.150759	0.871061	0.241193	0.288373	0.951699	24424	0	10.209	0	1	0.001163
2018	13	342	8.2976	8.92034	0.133389	0.878236	0.26256	0.285753	0.939619	27290	0	10.263	0	1	0.001111
2019	13	344.75	9.1197	8.72106	0.112087	0.885364	0.277158	0.277831	0.933693	28548	0	10.153	0	1	0.000789
2020	13	346.787	10.7139	9.66	0.157	0.88805	0.290573	0.269909	1.02528	46756	0	10.477	0	1	0.001116
2021	13	348.823	12.3081	10.5989	0.201913	0.890736	0.306632	0.261987	1.11687	64198	0	10.811	0	1	0.000677
2022	13	350.86	13.9023	11.5379	0.246826	0.893422	0.31293	0.254065	1.20846	56647	0	11.155	0	1	0.000237
2014	14	263.529	3.193	8.87525	0.081491	0.931786	0.12648	0.517722	0.701143	8694	0	7.77	0	1	0.001796
2015	14	263.824	3.4674	8.82168	0.105709	0.938436	0.14092	0.51921	0.777409	10956	0	8.323	0	1	0.002139
2016	14	264.471	3.6724	8.70447	0.089761	0.970096	0.156358	0.498236	0.879426	15926	0	8.553	0	1	0.001441
2017	14	265.353	4.04	8.71638	0.08433	0.972349	0.171786	0.482443	0.887317	19417	0	8.82	0	1	0.001366
2018	14	265.471	4.5187	8.87933	0.099111	0.970287	0.186677	0.437387	0.961662	19391	0	8.947	0	1	0.002483
2019	14	265.647	4.7432	9.16844	0.121418	1.25303	0.206385	0.420844	1.07498	20915	0	9.056	0	1	0.002245
2020	14	265.85	5.3164	9.7	0.155	1.26208	0.229562	0.4043	1.1155	31127	0	9.424	0	1	0.001039
2021	14	266.053	5.8896	10.2316	0.188582	1.27113	0.263828	0.387757	1.15601	66156	0	9.806	0	1	0.00081
2022	14	266.256	6.4628	10.7631	0.222163	1.28018	0.292325	0.371214	1.19652	85620	0	10.205	0	1	0.000581
2014	15	613	5.6885	8.98238	0.098212	1.6425	0.240622	0.487109	0.897597	22239	0	9.477	0	0	0.005588
2015	15	616.625	6.0879	8.97979	0.126324	1.66739	0.258301	0.421047	0.96783	36414	0	9.728	0	0	0.003651
2016	15	623.313	6.4168	8.97213	0.122799	1.68177	0.276219	0.363066	1.01302	41206	0	9.191	0	0	0.004582
2017	15	627.063	6.8733	9.06135	0.132627	1.7126	0.289548	0.343576	1.05815	43390	0	9.494	0	0	0.00394
2018	15	629.813	7.2851	8.94434	0.127994	1.74457	0.303278	0.302449	1.12591	51097	0	9.732	0	0	0.002985
2019	15	631.625	7.6267	8.94641	0.133989	1.77421	0.301434	0.29996	1.32953	63216	0	10.104	0	0	0.004152
2020	15	635.282	7.0653	9.75	0.1541	1.81528	0.326338	0.297471	1.3684	83232	0	10.468	0	0	0.002248
2021	15	638.939	6.5039	10.5536	0.174211	1.85636	0.361014	0.294983	1.40728	108392	0	10.845	0	0	0.001384
2022	15	642.596	5.9425	11.3572	0.194322	1.89743	0.387136	0.292494	1.44616	110832	0	11.236	0	0	0.000519
2014	16	567.353	3.4211	8.99987	0.103618	1.49615	0.14589	0.462251	0.727507	18283	0	8.27	0	0	0.003511
2015	16	570.647	3.7072	8.78222	0.087435	1.5005	0.160732	0.444741	0.830213	24295	0	8.368	0	0	0.002086
2016	16	575.176	3.9123	8.76597	0.079601	1.60144	0.173642	0.401763	0.877252	32467	0	8.198	0	0	0.003826
2017	16	578.176	4.2575	8.89423	0.086585	1.60363	0.189234	0.369318	0.914833	35133	0	8.432	0	0	0.002734
2018	16	580.235	4.713	8.92672	0.093742	1.60832	0.207208	0.337964	0.986241	33034	0	8.615	0	0	0.001953
2019	16	582.412	5.0152	9.07066	0.107432	1.61576	0.223005	0.318746	1.10219	32956	0	8.607	0	0	0.002307
2020	16	584.775	5.6388	9.79	0.1488	1.61839	0.243512	0.299529	1.17017	43159	0	8.872	0	0	0.000813
2021	16	587.138	6.2624	10.5093	0.190168	1.62101	0.269561	0.280311	1.23815	51880	0	9.145	0	0	0.000399
2022	16	589.501	6.886	11.2287	0.231536	1.62364	0.28852	0.261093	1.30613	72414	0	9.426	0	0	0.000147
2014	17	306.105	4.2826	9.11094	0.114299	1.27452	0.189782	0.482591	0.883098	18976	0	8.776	0	1	0.002392
2015	17	307.895	4.7145	9.28219	0.149869	1.36084	0.209105	0.471871	0.943218	23184	0	8.87	0	1	0.00137
2016	17	309.737	5.0654	9.24426	0.139249	1.39956	0.223073	0.472727	0.979343	24204	0	8.63	0	1	0.002943
2017	17	310.737	5.5665	9.34567	0.162006	1.44962	0.236056	0.460921	1.06901	27292	0	8.675	0	1	0.001337
2018	17	311.421	6.1972	9.47037	0.155644	1.4795	0.252773	0.392891	1.09604	26106	0	8.951	0	1	0.000925
2019	17	311.947	6.6616	9.44774	0.147042	1.55476	0.273994	0.365799	1.20012	23861	0	9.438	0	1	0.000832
2020	17	302.359	7.7387	10.02	0.1479	1.55789	0.271577	0.338707	1.3092	32861	0	9.808	0	1	0.00139
2021	17	292.772	8.8158	10.5923	0.148758	1.56103	0.319072	0.311615	1.41828	63369	0	10.192	0	1	0.000882
2022	17	283.184	9.8929	11.1645	0.149615	1.56417	0.352694	0.284523	1.52736	88872	0	10.591	0	1	0.000375
2014	18	314.81	3.6943	9.02003	0.091992	1.11544	0.144042	0.459685	0.913832	12676	0	8.132	0	1	0.001609
2015	18	315	4.0271	9.24879	0.118907	1.11844	0.156741	0.505183	0.996015	16816	0	8.724	0	1	0.002384
2016	18	315.476	4.2754	9.29897	0.116462	1.12499	0.167807	0.512917	1.09674	21044	0	8.18	0	1	0.00112
2017	18	315.857	4.6382	9.39575	0.118128	1.13184	0.184922	0.546988	1.18476	21611	0	8.447	0	1	0.000725
2018	18	315.952	5.0563	9.3161	0.11879	1.13343	0.200911	0.472482	1.30685	20603	0	8.683	0	1	0.000654
2019	18	316.19	5.2948	9.47347	0.132141	1.13582	0.223851	0.452041	1.41555	23220	0	8.75	0	1	0.000471
2020	18	316.443	5.754	9.88	0.1451	1.13852	0.245985	0.431599	1.35549	29586	0	9.037	0	1	0.000271
2021	18	316.695	6.2132	10.2865	0.158059	1.14121	0.274759	0.411157	1.29543	39816	0	9.333	0	1	0.000746
2022	18	316.948	6.6724	10.6931	0.171018	1.14391	0.296631	0.390715	1.23537	74263	0	9.638	0	1	0.00122
2014	19	638.278	5.8833	9.28264	0.093784	1.18027	0.295951	0.239201	1.0574	78008	0	10.445	0	1	0.0013
2015	19	648.778	6.3469	9.43773	0.119858	1.20213	0.315121	0.225392	1.13001	88329	1	11.076	0	1	0.001147
2016	19	661.556	6.7503	9.55005	0.138303	1.21361	0.33977	0.323121	1.1977	113372	1	10.49	0	1	0.000812
2017	19	674.5	7.4016	9.69687	0.140362	1.22193	0.367908	0.189689	1.26515	125258	1	10.61	0	1	0.001191
2018	19	686	8.1089	9.56312	0.124083	1.21146	0.417984	0.171627	1.29625	121066	1	10.854	0	1	0.000726
2019	19	693.833	8.6412	9.64098	0.143899	1.22588	0.444684	0.175507	1.37264	127603	1	11.342	0	1	0.000805
2020	19	701.312	9.4172	10.38	0.1438	1.23468	0.502581	0.179387	1.43937	155911	1	11.673	0	1	0.000605
2021	19	708.79	10.1932	11.119	0.143701	1.24349	0.572754	0.183268	1.5061	203580	1	12.014	0	1	0.000843
2022	19	716.268	10.9692	11.858	0.143602	1.25229	0.631766	0.187148	1.57283	188554	1	12.364	0	1	0.001081
2014	20	198.75	3.0741	8.74943	0.080064	0.485425	0.109879	0.461864	0.810173	7742	0	7.769	0	1	0.002951
2015	20	200.458	3.309	8.63973	0.092078	0.498492	0.115714	0.440744	0.84485	9872	0	7.606	0	1	0.003884
2016	20	202.375	3.519	8.71863	0.079851	0.509282	0.125195	0.446589	0.875934	12009	0	7.515	0	1	0.001907
2017	20	204.458	3.8027	8.71445	0.076543	0.520741	0.138274	0.423862	1.09976	12600	0	7.719	0	1	0.001303
2018	20	206.125	4.1955	8.70282	0.070699	0.529994	0.144309	0.403176	1.14707	13251	0	7.799	0	1	0.001143
2019	20	207.583	4.1489	8.96589	0.094563	0.540002	0.152891	0.387088	1.52202	11205	0	7.27	0	1	0.000921
2020	20	209.113	4.2964	9.54	0.1415	0.556157	0.178717	0.371	1.61671	19470	0	7.47	0	1	0.000681
2021	20	210.643	4.4439	10.1141	0.188437	0.572313	0.213839	0.354911	1.71141	22949	0	7.675	0	1	0.001969
2022	20	212.173	4.5914	10.6882	0.235373	0.588468	0.243326	0.338823	1.8061	32257	0	7.886	0	1	0.003257
2014	21	275.165	3.5663	9.09845	0.081307	0.73452	0.123605	0.093038	2.07225	1846	0	7.143	0	1	0.010886
2015	21	278.085	3.8924	9.14268	0.108534	0.758757	0.134394	0.083669	2.25186	3060	0	6.593	0	1	0.002676
2016	21	281.612	4.0818	9.06679	0.097343	0.79709	0.137023	0.095147	2.42718	3646	0	6.2	0	1	0.003316
2017	21	285.735	4.4347	9.41585	0.131192	0.866788	0.143745	0.099196	2.51252	5266	0	6.502	0	1	0.006484
2018	21	288.965	4.843	9.73238	0.166501	0.989341	0.145047	0.101811	2.49697	5967	0	6.715	0	1	0.000619
2019	21	292.726	5.1958	9.48404	0.147015	1.07646	0.147868	0.09754	2.84755	18861	0	5.943	0	1	0.001063
2020	21	297.747	5.6507	10.1	0.1392	1.13456	0.146389	0.093269	3.16619	42695	0	6.032	0	1	8.9e-05
2021	21	302.768	6.1056	10.716	0.131385	1.19265	0.157472	0.088998	3.48483	36626	0	6.123	0	1	0.001622
2022	21	307.788	6.5605	11.3319	0.123569	1.25074	0.155326	0.084728	3.80347	46882	0	6.214	0	1	0.003156
2014	22	371.156	4.3223	8.95551	0.128573	1.55356	0.174846	0.421313	1.02197	10437	0	9.501	1	1	0.000966
2015	22	374.393	4.785	8.88371	0.125595	1.71404	0.183626	0.402291	1.0606	16227	0	9.296	1	1	0.00108
2016	22	379.263	5.2321	9.00531	0.126126	1.74294	0.198015	0.349494	1.08096	20806	0	8.871	1	1	0.000598
2017	22	383.355	5.8502	9.13603	0.136492	1.80343	0.201588	0.346143	1.11409	17661	0	8.672	1	1	0.000922
2018	22	385.749	6.3689	9.19054	0.151908	1.92053	0.22001	0.306731	1.27943	20124	0	9.176	1	1	0.000783
2019	22	388.761	6.8464	9.26916	0.154185	2.12541	0.220797	0.281069	1.32228	22517	0	9.156	1	1	0.000563
2020	22	391.33	7.4337	9.8	0.1328	2.20483	0.22544	0.255407	1.32175	28730	0	9.483	1	1	0.000575
2021	22	393.9	8.021	10.3308	0.111415	2.28426	0.253573	0.229745	1.32123	31139	0	9.822	1	1	0.000262
2022	22	396.469	8.6083	10.8617	0.09003	2.36368	0.272301	0.204083	1.3207	30145	0	10.173	1	1	0.00051
2014	23	166.102	3.2617	8.3476	0.090607	0.637329	0.145254	0.374631	0.790924	16579	0	8.291	0	1	0.001957
2015	23	167.265	3.5128	8.39548	0.109947	0.649346	0.163138	0.348171	0.990915	19279	0	8.594	0	1	0.001069
2016	23	168.388	3.6775	8.25463	0.089934	0.666951	0.171965	0.301721	1.15669	24919	0	8.134	0	1	0.001049
2017	23	169.163	4.0003	8.4976	0.106894	0.67891	0.185285	0.282747	1.28347	33498	0	8.552	0	1	0.001097
2018	23	169.816	4.4651	8.61237	0.129196	0.682289	0.207295	0.294512	1.36586	31516	0	9.006	0	1	0.00132
2019	23	170.429	4.8883	8.76415	0.14136	0.693611	0.222934	0.278343	1.40759	35952	0	9.06	0	1	0.000922
2020	23	170.831	5.5774	9.24	0.1327	0.811463	0.237572	0.262175	1.4496	53048	0	9.39	0	1	0.00182
2021	23	171.233	6.2665	9.71585	0.12404	0.929315	0.26012	0.246006	1.49161	88786	0	9.732	0	1	0.000525
2022	23	171.635	6.9556	10.1917	0.11538	1.04717	0.276235	0.229838	1.53362	70519	0	10.087	0	1	0.00077
2014	24	204.278	2.3151	8.09209	0.10381	1.01749	0.089707	0.639385	1.07027	8249	0	5.776	0	1	0.00589
2015	24	206	2.6437	7.74061	0.084539	1.05913	0.105414	0.612604	1.13653	11699	0	5.509	0	1	0.003227
2016	24	208.778	2.9847	7.73016	0.070109	1.08878	0.116656	0.586976	1.12667	14609	0	5.567	0	1	0.001534
2017	24	211.278	3.3246	8.09331	0.095714	1.10443	0.130156	0.558227	1.12017	17258	0	6.615	0	1	0.001252
2018	24	212.333	3.7956	8.0302	0.092985	1.11879	0.146502	0.475501	1.19735	14443	0	7.049	0	1	0.001587
2019	24	213.778	4.1244	7.90316	0.083207	1.1632	0.155364	0.458285	1.3915	16006	0	7.384	0	1	0.00197
2020	24	214.326	4.6433	8.75	0.1242	1.17439	0.164566	0.441069	1.46098	15866	0	7.744	0	1	0.003366
2021	24	214.873	5.1622	9.59684	0.165193	1.18559	0.178765	0.423853	1.53047	16832	0	8.122	0	1	0.001832
2022	24	215.421	5.6811	10.4437	0.206187	1.19678	0.186061	0.406637	1.59995	22668	0	8.518	0	1	0.000299
2014	25	119.308	2.5322	7.78661	0.068095	0.590764	0.098942	0.537281	1.04939	12569	0	5.821	0	1	0.006258
2015	25	119.564	2.7264	8.00954	0.094801	0.605146	0.10973	0.526133	1.135	15471	0	5.479	0	1	0.005613
2016	25	119.923	2.8806	7.95443	0.086921	0.61039	0.120392	0.528514	1.21317	17424	0	5.216	0	1	0.003264
2017	25	120.333	3.1093	8.12667	0.085078	0.621914	0.13064	0.508494	1.26238	18191	0	5.694	0	1	0.001458
2018	25	120.59	3.4545	8.20534	0.09936	0.648535	0.13814	0.496667	1.21091	15625	0	5.829	0	1	0.002009
2019	25	120.872	3.7132	8.33501	0.112775	0.672843	0.14468	0.482101	1.53544	15824	0	6.867	0	1	0.002251
2020	25	121.083	4.7944	8.82	0.1224	0.749947	0.149837	0.467536	1.52463	15575	0	7.188	0	1	0.002608
2021	25	121.293	5.8756	9.30499	0.132025	0.827051	0.163157	0.452971	1.51382	19968	0	7.525	0	1	0.00109
2022	25	121.504	6.9568	9.78998	0.141651	0.904155	0.168377	0.438405	1.50301	32847	0	7.877	0	1	0.000427
2014	26	182.238	4.3117	9.13958	0.110436	0.812172	0.179167	0.468499	0.683679	9505	0	7.243	0	0	0.004178
2015	26	183.143	4.6929	9.51334	0.177425	0.82638	0.194587	0.476406	0.808412	12718	0	7.479	0	0	0.003812
2016	26	184.476	4.7626	9.20757	0.127873	0.838051	0.203431	0.447294	0.865584	14867	0	7.868	0	0	0.002566
2017	26	185.905	5.1015	9.24239	0.152812	0.8474	0.209903	0.426511	0.852208	16100	0	8.339	0	0	0.001982
2018	26	187.19	5.7266	9.47276	0.174218	0.860679	0.22604	0.397157	0.859607	26353	0	8.544	0	0	0.001846
2019	26	187.81	6.3484	9.44989	0.137066	0.874974	0.24299	0.383462	0.986707	36651	0	8.296	0	0	0.003066
2020	26	188.319	6.6649	10.26	11.7496	0.877845	0.252962	0.369768	1.10466	22326	0	8.722	0	0	0.0022
2021	26	188.828	6.9814	11.0701	23.3621	0.880715	0.274772	0.356074	1.2226	28423	0	9.17	0	0	0.000572
2022	26	189.337	7.2979	11.8802	34.9747	0.883586	0.292024	0.342379	1.34055	32283	0	9.641	0	0	-0.001056
2014	27	58.8605	2.3981	8.32116	0.103133	0.304351	0.111355	0.417115	1.02842	5197	0	4.936	0	0	0.007777
2015	27	58.6744	2.583	8.38882	0.125192	0.308689	0.123218	0.411762	1.33939	7096	0	5.425	0	0	0.002306
2016	27	58.6047	2.5517	8.39843	0.107166	0.315272	0.132828	0.39706	1.47141	8125	0	5.851	0	0	0.006259
2017	27	58.6512	2.6901	8.59719	0.139001	0.313538	0.139279	0.36473	1.57638	8785	0	6.955	0	0	0.004251
2018	27	58.4884	2.9326	8.39849	0.125926	0.315688	0.14866	0.319568	1.62098	7522	0	7.273	0	0	0.002982
2019	27	58.3488	3.1336	8.41168	0.119277	0.333795	0.160447	0.320141	1.67879	8232	0	6.583	0	0	0.002102
2020	27	58.1514	3.2995	9.13	0.116	0.343745	0.176619	0.320715	1.7414	7788	0	6.85	0	0	0.001479
2021	27	57.9539	3.4654	9.84832	0.112723	0.353695	0.198465	0.321288	1.80401	8610	0	7.129	0	0	0.001887
2022	27	57.7565	3.6313	10.5666	0.109446	0.363644	0.214362	0.321862	1.86662	8696	0	7.418	0	0	0.002296
2014	28	8	3.6875	8.04138	0.128223	0.100836	0.102337	0.308429	0.691139	1172	0	3.739	0	0	0.007859
2015	28	8.01389	3.9671	7.47394	0.104504	0.104845	0.114591	0.323609	0.828959	1388	0	4.141	0	0	0.005482
2016	28	8.08333	4.1252	7.74634	0.096922	0.108994	0.122064	0.310755	0.88107	1710	0	4.749	0	0	0.010647
2017	28	8.13889	4.3531	7.96743	0.116526	0.112199	0.131802	0.2427	1.05299	1977	0	5.21	0	0	0.001966
2018	28	8.15278	4.4348	8.21947	0.144248	0.113921	0.135515	0.236363	1.0826	2190	0	5.31	0	0	0.002971
2019	28	8.19444	4.7714	8.15846	0.137534	0.116173	0.119937	0.239389	1.29709	1746	0	4.747	0	0	0.004759
2020	28	8.23319	4.8981	8.85	0.1102	0.118074	0.125425	0.242414	1.33625	1803	0	5.061	0	0	0.000369
2021	28	8.27194	5.0248	9.54154	0.082866	0.119974	0.136044	0.245439	1.37541	2023	0	5.396	0	0	0.001241
2022	28	8.31069	5.1515	10.2331	0.055531	0.121875	0.142902	0.248465	1.41457	1561	0	5.753	0	0	0.002113
2014	29	102.745	3.9809	8.5484	0.106677	0.471024	0.107093	0.49709	0.890124	2185	0	5.984	0	0	0.028042
2015	29	103.57	4.2057	8.82118	0.152419	0.500602	0.114758	0.520839	0.93825	2657	0	6.255	0	0	0.010615
2016	29	105.244	4.4034	9.08042	0.153743	0.511145	0.121553	0.514196	0.966482	3072	0	6.805	0	0	0.022953
2017	29	106.83	4.7186	9.128	0.157168	0.520499	0.130678	0.558524	1.02012	3327	0	7.359	0	0	0.007804
2018	29	107.506	5.0765	8.65693	0.131579	0.533211	0.139736	0.553266	1.07563	3527	0	7.506	0	0	0.006641
2019	29	108.626	5.1248	8.79826	0.141381	0.550839	0.150331	0.539957	1.18875	2898	0	6.592	0	0	0.004908
2020	29	109.232	5.4217	9.81	0.1095	0.555737	0.157467	0.526648	1.22662	3653	0	7.039	0	0	0.00471
2021	29	109.838	5.7186	10.8217	0.077619	0.560635	0.17261	0.513339	1.26449	5469	0	7.516	0	0	0.003896
2022	29	110.444	6.0155	11.8335	0.045737	0.565533	0.182187	0.50003	1.30236	5289	0	8.025	0	0	0.003081
2014	30	14.006	3.7553	9.18006	0.132471	0.105704	0.108335	0.292697	0.958708	5957	0	4.076	0	0	0.00997
2015	30	14.3675	4.0648	9.0275	0.145493	0.107387	0.116982	0.281912	1.1593	6523	0	4.862	0	0	0.005765
2016	30	14.6265	4.0036	9.02941	0.137281	0.10969	0.121313	0.303429	1.19378	8251	0	4.448	0	0	0.005453
2017	30	14.9398	4.0564	9.45796	0.180863	0.111649	0.128769	0.315357	1.15432	10825	0	5.293	0	0	0.004142
2018	30	15.1807	4.5099	9.30906	0.172299	0.113885	0.13088	0.278666	1.13428	8717	0	5.32	0	0	0.003954
2019	30	15.4157	5.195	9.09325	0.148769	0.117001	0.135583	0.283629	1.46384	8487	0	5.448	0	0	0.003873
2020	30	15.6054	5.428	10.11	0.1081	0.126036	0.138544	0.288592	1.49055	10914	0	5.784	0	0	0.001782
2021	30	15.7951	5.661	11.1267	0.067431	0.135072	0.154966	0.293555	1.51726	14141	0	6.141	0	0	0.002364
2022	30	15.9848	5.894	12.1435	0.026762	0.144107	0.165505	0.298518	1.54397	10004	0	6.521	0	0	0.002946

## Sheet: Adjacency Weight
a1	a2	a3	a4	a5	a6	a7	a8	a9	a10	a11	a12	a13	a14	a15	a16	a17	a18	a19	a20	a21	a22	a23	a24	a25	a26	a27	a28	a29	a30
0	1	1	0	0	0	0	0	0	0	0	0	0	0	0	0	0	0	0	0	0	0	0	0	0	0	0	0	0	0
1	0	1	0	0	0	0	0	0	0	0	0	0	0	0	0	0	0	0	0	0	0	0	0	0	0	0	0	0	0
1	1	0	1	1	1	0	0	0	0	0	0	0	0	1	1	0	0	0	0	0	0	0	0	0	0	0	0	0	0
0	0	1	0	1	0	0	0	0	0	0	0	0	0	0	1	0	0	0	0	0	0	0	0	0	1	0	0	0	0
0	0	1	1	0	1	1	1	0	0	0	0	0	0	0	0	0	0	0	0	0	0	0	0	0	1	1	0	1	0
0	0	1	0	1	0	1	0	0	0	0	0	0	0	0	0	0	0	0	0	0	0	0	0	0	0	0	0	0	0
0	0	0	0	1	1	0	1	0	0	0	0	0	0	0	0	0	0	0	0	0	0	0	0	0	0	0	0	0	0
0	0	0	0	1	0	1	0	0	0	0	0	0	0	0	0	0	0	0	0	0	0	0	0	0	0	0	0	0	0
0	0	0	0	0	0	0	0	0	1	1	0	0	0	0	0	0	0	0	0	0	0	0	0	0	0	0	0	0	0
0	0	0	0	0	0	0	0	1	0	1	1	0	0	1	0	0	0	0	0	0	0	0	0	0	0	0	0	0	0
0	0	0	0	0	0	0	0	1	1	0	1	1	1	0	0	0	0	0	0	0	0	0	0	0	0	0	0	0	0
0	0	0	0	0	0	0	0	0	1	1	0	0	1	1	1	1	0	0	0	0	0	0	0	0	0	0	0	0	0
0	0	0	0	0	0	0	0	0	0	1	0	0	1	0	0	0	0	1	0	0	0	0	0	0	0	0	0	0	0
0	0	0	0	0	0	0	0	0	0	1	1	1	0	0	0	1	1	1	0	0	0	0	0	0	0	0	0	0	0
0	0	1	0	0	0	0	0	0	1	0	1	0	0	0	1	0	0	0	0	0	0	0	0	0	0	0	0	0	0
0	0	1	1	0	0	0	0	0	0	0	1	0	0	1	0	1	0	0	0	0	0	0	0	0	1	0	0	0	0
0	0	0	0	0	0	0	0	0	0	0	1	0	1	0	1	0	1	0	0	0	1	0	0	0	1	0	0	0	0
0	0	0	0	0	0	0	0	0	0	0	0	0	1	0	0	1	0	1	1	0	1	0	1	0	0	0	0	0	0
0	0	0	0	0	0	0	0	0	0	0	0	1	1	0	0	0	1	0	1	1	0	0	0	0	0	0	0	0	0
0	0	0	0	0	0	0	0	0	0	0	0	0	0	0	0	0	1	1	0	0	0	0	1	1	0	0	0	0	0
0	0	0	0	0	0	0	0	0	0	0	0	0	0	0	0	0	0	1	0	0	0	0	0	0	0	0	0	0	0
0	0	0	0	0	0	0	0	0	0	0	0	0	0	0	0	1	1	0	0	0	0	1	1	0	1	0	0	0	0
0	0	0	0	0	0	0	0	0	0	0	0	0	0	0	0	0	0	0	0	0	1	0	1	1	1	1	1	0	0
0	0	0	0	0	0	0	0	0	0	0	0	0	0	0	0	0	1	0	1	0	1	1	0	1	0	0	0	0	0
0	0	0	0	0	0	0	0	0	0	0	0	0	0	0	0	0	0	0	1	0	0	1	1	0	0	0	0	0	0
0	0	0	1	1	0	0	0	0	0	0	0	0	0	0	1	1	0	0	0	0	1	1	0	0	0	1	0	1	0
0	0	0	0	1	0	0	0	0	0	0	0	0	0	0	0	0	0	0	0	0	0	1	0	0	1	0	1	1	1
0	0	0	0	0	0	0	0	0	0	0	0	0	0	0	0	0	0	0	0	0	0	1	0	0	0	1	0	0	1
0	0	0	0	1	0	0	0	0	0	0	0	0	0	0	0	0	0	0	0	0	0	0	0	0	1	1	0	0	0
0	0	0	0	0	0	0	0	0	0	0	0	0	0	0	0	0	0	0	0	0	0	0	0	0	0	1	1	0	0

## Sheet: Distance Weight
a1	a2	a3	a4	a5	a6	a7	a8	a9	a10	a11	a12	a13	a14	a15	a16	a17	a18	a19	a20	a21	a22	a23	a24	a25	a26	a27	a28	a29	a30
0	0.24207	0.097119	0.057097	0.054779	0.036872	0.026817	0.022005	0.022319	0.02702	0.021087	0.025902	0.015225	0.018712	0.065155	0.037496	0.022333	0.017671	0.012526	0.01136	0.010338	0.016386	0.015443	0.013446	0.011244	0.025617	0.01963	0.017345	0.026302	0.009555
0.242436	0	0.086281	0.051728	0.045183	0.039551	0.027653	0.022303	0.024346	0.029543	0.022737	0.027865	0.015972	0.019533	0.079716	0.038371	0.023218	0.018125	0.012825	0.011477	0.010494	0.016279	0.015193	0.013467	0.01119	0.024884	0.018686	0.016539	0.024337	0.009212
0.097708	0.086673	0	0.128855	0.063135	0.027277	0.021185	0.018033	0.023422	0.030475	0.022804	0.030368	0.016584	0.021696	0.077986	0.057785	0.027369	0.020989	0.014021	0.012801	0.011442	0.019798	0.018431	0.015635	0.012777	0.034878	0.023768	0.020316	0.03278	0.009987
0.060995	0.055176	0.136823	0	0.073679	0.023993	0.019472	0.016996	0.022809	0.029883	0.022758	0.030884	0.01732	0.023394	0.057148	0.06968	0.030331	0.023659	0.015399	0.014405	0.012653	0.023985	0.02251	0.01819	0.014786	0.049073	0.030885	0.025501	0.045294	0.011259
0.074294	0.061187	0.085111	0.093541	0	0.031492	0.02652	0.023608	0.023031	0.027812	0.02263	0.02804	0.017903	0.022553	0.047309	0.045478	0.027279	0.022828	0.016209	0.015546	0.013815	0.024415	0.024144	0.019221	0.016485	0.042236	0.037126	0.032214	0.061261	0.015669
0.061978	0.066381	0.045574	0.037752	0.03903	0	0.139883	0.076967	0.033537	0.034406	0.030233	0.031638	0.022212	0.024177	0.049915	0.03355	0.02633	0.022001	0.017319	0.015372	0.014526	0.019483	0.018438	0.017098	0.01472	0.025644	0.021544	0.019894	0.026025	0.013315
0.047367	0.04877	0.037193	0.032196	0.034539	0.146991	0	0.177619	0.028846	0.029095	0.026368	0.027136	0.020297	0.021677	0.038812	0.028629	0.023287	0.019979	0.016204	0.014558	0.01383	0.018086	0.017306	0.016054	0.01406	0.023139	0.020254	0.018952	0.024129	0.01355
0.045588	0.046135	0.037133	0.032961	0.036062	0.094861	0.208327	0	0.029141	0.029329	0.026939	0.027634	0.021374	0.022676	0.03772	0.02927	0.02422	0.021122	0.017425	0.015824	0.015063	0.019469	0.018784	0.017388	0.015416	0.024502	0.022055	0.020828	0.026035	0.015641
0.027442	0.029888	0.028624	0.026252	0.020879	0.024531	0.02008	0.017295	0	0.099846	0.181046	0.072489	0.047371	0.045133	0.040386	0.03461	0.041591	0.031521	0.023678	0.017659	0.017177	0.020028	0.017307	0.018492	0.014496	0.023071	0.016475	0.014878	0.01793	0.008727
0.027454	0.029972	0.030778	0.028422	0.020836	0.020797	0.016737	0.014384	0.082511	0	0.090667	0.175312	0.035262	0.04802	0.046769	0.043458	0.052538	0.033087	0.020967	0.016066	0.015031	0.020158	0.017058	0.017764	0.0135	0.02479	0.016303	0.014445	0.017939	0.00788
0.024139	0.025988	0.025946	0.024386	0.0191	0.020588	0.017088	0.014885	0.168553	0.102146	0	0.083533	0.057019	0.055027	0.035359	0.03361	0.046607	0.034782	0.025356	0.018184	0.017666	0.020304	0.017235	0.018916	0.014511	0.022655	0.015857	0.014279	0.016979	0.0082
0.025771	0.027682	0.030032	0.028764	0.02057	0.018727	0.015285	0.013271	0.058658	0.171668	0.072605	0	0.036131	0.06069	0.042528	0.048093	0.073453	0.039709	0.022651	0.017214	0.015858	0.022203	0.018361	0.019355	0.014321	0.02699	0.017009	0.014966	0.018438	0.007895
0.024106	0.025252	0.0261	0.025671	0.020901	0.020923	0.018194	0.016336	0.061004	0.05495	0.078871	0.0575	0	0.082763	0.031421	0.0338	0.053624	0.053116	0.052921	0.031079	0.032316	0.028196	0.023572	0.028861	0.021817	0.026993	0.019789	0.018078	0.020121	0.010622
0.021707	0.022625	0.025018	0.025405	0.019291	0.016686	0.014237	0.012697	0.042583	0.054826	0.055767	0.070763	0.060637	0	0.029913	0.038237	0.105668	0.092322	0.042135	0.027211	0.024974	0.030382	0.023686	0.028956	0.019856	0.029185	0.019039	0.016944	0.019224	0.008922
0.072785	0.088918	0.086594	0.059761	0.038968	0.033173	0.024547	0.02034	0.036693	0.051421	0.034507	0.04775	0.022169	0.028805	0	0.066294	0.035896	0.025679	0.016977	0.014684	0.013376	0.021013	0.018867	0.017275	0.013812	0.03224	0.021426	0.018679	0.026449	0.009855
0.041543	0.042447	0.063635	0.072266	0.037151	0.022114	0.017958	0.015653	0.031187	0.047387	0.03253	0.053555	0.023651	0.036518	0.065748	0	0.055563	0.036252	0.020312	0.018034	0.015712	0.030493	0.026045	0.022906	0.017274	0.057807	0.028107	0.023365	0.033213	0.010492
0.024315	0.02524	0.029618	0.030912	0.021898	0.017054	0.014354	0.012728	0.036828	0.056296	0.044328	0.080377	0.036872	0.09917	0.034984	0.0546	0	0.086658	0.031004	0.023877	0.020778	0.034154	0.026004	0.028745	0.019466	0.037353	0.021493	0.018656	0.022035	0.009104
0.021576	0.022096	0.025472	0.02704	0.02055	0.015981	0.01381	0.012448	0.031301	0.039759	0.037099	0.048729	0.040958	0.097168	0.028066	0.03995	0.097183	0	0.05031	0.036925	0.030375	0.04634	0.032676	0.044206	0.026544	0.036617	0.023098	0.020393	0.022194	0.010031
0.020681	0.021143	0.023011	0.0238	0.019732	0.017012	0.015147	0.013888	0.031796	0.034071	0.036574	0.03759	0.055185	0.059969	0.025092	0.03027	0.047019	0.068034	0	0.074854	0.083965	0.03919	0.031526	0.049766	0.034524	0.029226	0.022357	0.020649	0.021112	0.011709
0.019181	0.01935	0.021484	0.022768	0.019355	0.015442	0.013916	0.012897	0.024251	0.0267	0.026823	0.029213	0.033143	0.039607	0.022195	0.027485	0.037031	0.051065	0.07655	0	0.113959	0.048516	0.040287	0.084054	0.060049	0.030129	0.024891	0.023385	0.022181	0.012985
0.020008	0.020279	0.022011	0.022923	0.019714	0.016724	0.015153	0.014071	0.027037	0.028631	0.029869	0.030846	0.0395	0.041663	0.023173	0.027445	0.036935	0.048147	0.098419	0.130616	0	0.039875	0.034297	0.055939	0.04609	0.028394	0.023671	0.02237	0.021733	0.013362
0.021643	0.02147	0.025993	0.029656	0.023778	0.015309	0.013525	0.012413	0.021515	0.026205	0.023428	0.029476	0.023522	0.034593	0.024846	0.036353	0.041436	0.050132	0.031351	0.037952	0.027214	0	0.119236	0.085027	0.047209	0.056329	0.039755	0.034436	0.031734	0.013357
0.022409	0.022013	0.026584	0.030575	0.025831	0.015916	0.014217	0.013157	0.020425	0.02436	0.021848	0.026778	0.021602	0.029628	0.024507	0.034111	0.034658	0.038834	0.027706	0.034621	0.025715	0.130989	0	0.066419	0.054576	0.056359	0.053523	0.047687	0.037561	0.016289
0.019819	0.019821	0.022907	0.025099	0.02089	0.014993	0.013397	0.012371	0.022169	0.02577	0.024358	0.028675	0.026868	0.036792	0.022794	0.030474	0.038917	0.053368	0.044428	0.073375	0.042605	0.094884	0.067469	0	0.080208	0.038273	0.030749	0.028281	0.0258	0.013341
0.021365	0.02123	0.024132	0.026299	0.023096	0.01664	0.015125	0.014139	0.022402	0.025246	0.024087	0.027351	0.026181	0.032523	0.023493	0.029625	0.033974	0.04131	0.039731	0.067575	0.045251	0.067913	0.071466	0.103397	0	0.037497	0.035917	0.034878	0.029147	0.017905
0.032223	0.031254	0.043608	0.057784	0.039173	0.01919	0.016479	0.014877	0.023604	0.030691	0.024896	0.034123	0.021445	0.031647	0.036303	0.065632	0.043157	0.037725	0.022266	0.022446	0.018455	0.053644	0.048858	0.032662	0.024823	0	0.057799	0.042381	0.057855	0.013907
0.027008	0.02567	0.032505	0.039778	0.037663	0.017635	0.015777	0.014648	0.018436	0.022076	0.019059	0.023522	0.017196	0.02258	0.026389	0.034904	0.027162	0.026029	0.018631	0.020282	0.016829	0.041411	0.050751	0.028703	0.026007	0.06322	0	0.171637	0.093488	0.019907
0.02687	0.025583	0.031283	0.03698	0.036796	0.018335	0.016622	0.015575	0.018745	0.022024	0.019324	0.023303	0.017687	0.022627	0.025903	0.032671	0.026545	0.025875	0.019374	0.021455	0.017906	0.040388	0.050911	0.029723	0.028436	0.052194	0.193253	0	0.077464	0.025048
0.03769	0.034821	0.04669	0.060756	0.064727	0.022186	0.019576	0.018008	0.020897	0.025299	0.021256	0.026556	0.01821	0.023747	0.033927	0.042957	0.029002	0.026048	0.018323	0.018824	0.016092	0.034428	0.037093	0.025082	0.021981	0.065906	0.097367	0.071654	0	0.019813
0.03533	0.03401	0.036706	0.038969	0.042719	0.02929	0.028365	0.027916	0.026244	0.028676	0.026486	0.029342	0.024806	0.028438	0.032619	0.035016	0.030919	0.030378	0.026222	0.028434	0.025529	0.037392	0.041507	0.033468	0.034842	0.040879	0.053497	0.059786	0.051126	0

## Sheet: Economic Weight Matrix
a1	a2	a3	a4	a5	a6	a7	a8	a9	a10	a11	a12	a13	a14	a15	a16	a17	a18	a19	a20	a21	a22	a23	a24	a25	a26	a27	a28	a29	a30
0	0.167366	0.016043	0.009044	0.012397	0.007527	0.004683	0.003517	0.069015	0.010951	0.006954	0.004082	0.004005	0.002925	0.014496	0.006045	0.004152	0.002931	0.003282	0.00169	0.001684	0.003047	0.002427	0.001892	0.001628	0.004492	0.002704	0.002754	0.004361	0.001566
0.461697	0	0.029046	0.016484	0.023576	0.017767	0.01002	0.007191	0.021336	0.044882	0.022233	0.008821	0.01052	0.00612	0.040559	0.012511	0.009157	0.006134	0.008391	0.003375	0.00347	0.006423	0.004792	0.003689	0.003179	0.009068	0.004985	0.005287	0.008233	0.003068
0.001726	0.008133	0	0.214336	0.016697	0.010214	0.02804	0.038417	0.001588	0.003674	0.003263	0.044909	0.003183	0.027317	0.021629	0.166798	0.01754	0.376968	0.00271	0.008292	0.058967	0.012656	0.025645	0.006408	0.006487	0.042943	0.008519	0.03589	0.622949	0.086813
0.001289	0.002171	0.100834	0	0.007449	0.003249	0.006359	0.05714	0.000658	0.001488	0.001329	0.182358	0.001321	0.053687	0.006019	0.121187	0.006217	0.015958	0.001181	0.006771	0.01377	0.004907	0.084854	0.004383	0.004787	0.015383	0.006252	0.32172	0.030693	0.010261
0.021638	0.014735	0.03727	0.035342	0	0.046951	0.014513	0.009196	0.003477	0.010202	0.011686	0.010416	0.020751	0.008162	0.446014	0.018243	0.020338	0.010146	0.019274	0.004834	0.005754	0.018235	0.008884	0.005116	0.004746	0.023554	0.009355	0.012269	0.027205	0.006659
0.015517	0.017616	0.036167	0.024454	0.074482	0	0.154801	0.051949	0.005884	0.012964	0.014842	0.020034	0.01854	0.014789	0.113145	0.023568	0.050263	0.017831	0.014665	0.007731	0.010747	0.037323	0.011529	0.007091	0.006723	0.029244	0.008362	0.013026	0.021068	0.01013
0.002303	0.006927	0.069228	0.033372	0.016052	0.107933	0	0.203912	0.002899	0.005426	0.00595	0.026653	0.006408	0.01967	0.01915	0.036534	0.040683	0.040145	0.005158	0.008904	0.020481	0.031446	0.016508	0.007065	0.007255	0.574131	0.008033	0.020166	0.048274	0.021888
0.001829	0.00296	0.05648	0.178564	0.006057	0.021569	0.121426	0	0.001367	0.002389	0.002579	0.095394	0.002687	0.049837	0.006609	0.169953	0.008519	0.02872	0.002205	0.010516	0.039056	0.006835	0.05379	0.0063	0.007336	0.01365	0.006785	0.153825	0.035608	0.031513
0.547704	0.020642	0.005486	0.004835	0.005381	0.005741	0.004056	0.003213	0	0.043731	0.065938	0.013285	0.014038	0.008209	0.010245	0.006481	0.008915	0.006064	0.00699	0.003064	0.003249	0.004294	0.003163	0.003041	0.002451	0.00468	0.002656	0.002746	0.003449	0.00166
0.028978	0.044513	0.013012	0.011204	0.016188	0.012968	0.007785	0.005756	0.04483	0	0.2432	0.068533	0.04008	0.018528	0.034976	0.017637	0.027359	0.014083	0.023556	0.005727	0.00621	0.010503	0.006637	0.005803	0.004612	0.011618	0.005158	0.005717	0.007633	0.003286
0.016637	0.021571	0.011307	0.009786	0.01814	0.014523	0.00835	0.006079	0.066126	0.237912	0	0.033192	0.097659	0.021534	0.031837	0.013955	0.026151	0.01528	0.042564	0.006491	0.007491	0.011401	0.006811	0.00611	0.004933	0.011172	0.004939	0.005756	0.007456	0.003516
0.00041	0.002138	0.038872	0.335521	0.004039	0.004897	0.009345	0.056164	0.003328	0.016748	0.008292	0	0.005373	0.450067	0.008693	0.127643	0.028744	0.047487	0.003389	0.017368	0.028786	0.008674	0.378158	0.009606	0.00969	0.015871	0.007043	0.118921	0.022142	0.012314
0.00101	0.007528	0.008136	0.007174	0.02376	0.013382	0.006633	0.004671	0.010383	0.02892	0.072033	0.015864	0	0.022385	0.031808	0.009879	0.023862	0.016735	2.38009	0.007473	0.009711	0.01256	0.006457	0.006127	0.004935	0.009968	0.004017	0.005083	0.006336	0.003239
0.001998	0.000609	0.009708	0.040556	0.001299	0.001484	0.002831	0.012047	0.000844	0.001859	0.002209	0.184786	0.003113	0	0.002095	0.026317	0.013831	0.033479	0.002176	0.011191	0.012824	0.00397	0.096654	0.005423	0.005206	0.005599	0.00294	0.022886	0.006996	0.004049
0.014878	0.026259	0.05001	0.029581	0.462008	0.073881	0.017934	0.010394	0.006856	0.022832	0.021245	0.023222	0.028777	0.013633	0	0.03493	0.036548	0.015063	0.022545	0.005938	0.00733	0.021436	0.009085	0.00595	0.005159	0.024033	0.006976	0.009324	0.015501	0.005515
0.00329	0.001328	0.063224	0.097642	0.003098	0.002523	0.005609	0.043818	0.000711	0.001887	0.001527	0.055896	0.001465	0.028069	0.005726	0	0.010029	0.031031	0.001267	0.005185	0.035488	0.005493	0.02408	0.003766	0.003663	0.017173	0.003959	0.036618	0.028647	0.015607
2.2e-05	0.003094	0.021166	0.015947	0.010995	0.017129	0.019885	0.006993	0.003114	0.009321	0.009108	0.040073	0.011267	0.046965	0.019075	0.03193	0	0.06422	0.009569	0.008578	0.013206	9.8186	0.012723	0.008013	0.006149	0.055668	0.005509	0.009783	0.016296	0.006059
3.4e-05	0.00126	0.27665	0.024894	0.003336	0.003696	0.011933	0.014337	0.001288	0.002918	0.003236	0.040262	0.004806	0.069135	0.004781	0.060079	0.039055	0	0.005944	0.013961	0.073554	0.018575	0.025517	0.010712	0.007925	0.02927	0.004908	0.019834	4.39082	0.035531
0.00039	0.011382	0.013128	0.012164	0.041827	0.020061	0.010119	0.007264	0.0098	0.032215	0.059504	0.018966	4.51104	0.029659	0.04723	0.016185	0.038409	0.039236	0	0.03289	0.04617	0.032048	0.015792	0.019293	0.014265	0.019778	0.008286	0.010619	0.012168	0.006535
0.002444	0.001688	0.014811	0.025709	0.003868	0.0039	0.006442	0.012776	0.001584	0.002888	0.003346	0.035841	0.005223	0.056245	0.004587	0.024432	0.012696	0.03398	0.012128	0	0.089862	0.016613	0.051972	0.099821	0.149991	0.013611	0.021255	0.025458	0.014788	0.009673
0.001006	0.00113	0.068607	0.034054	0.002999	0.003531	0.009652	0.030909	0.001094	0.00204	0.002515	0.038693	0.004421	0.041985	0.003689	0.10893	0.012733	0.116612	0.01109	0.058535	0	0.013716	0.039537	0.015065	0.015699	0.017067	0.005515	0.036369	0.05329	0.1023
1.6e-05	0.002523	0.017752	0.014631	0.011459	0.014784	0.017865	0.006521	0.001743	0.004159	0.004615	0.014055	0.006893	0.01567	0.013004	0.020326	11.4125	0.035501	0.00928	0.013046	0.016535	0	0.055797	0.022686	0.014271	0.080012	0.009754	0.017269	0.022427	0.008497
0.00106	0.000548	0.010477	0.073685	0.001626	0.00133	0.002732	0.014947	0.000374	0.000765	0.000803	0.178478	0.001032	0.111107	0.001605	0.025953	0.004307	0.014204	0.001332	0.011887	0.013882	0.016251	0	0.010931	0.012356	0.010428	0.007319	0.088485	0.013793	0.007643
0.005708	0.00101	0.006266	0.009111	0.002241	0.001958	0.002798	0.00419	0.000861	0.001602	0.001724	0.010852	0.002344	0.014922	0.002516	0.009716	0.006493	0.014273	0.003895	0.054647	0.012661	0.015815	0.026163	0	0.11388	0.007855	0.058605	0.010073	0.006909	0.00383
0.00197	0.001933	0.014087	0.022096	0.004618	0.004123	0.006382	0.010836	0.001541	0.002828	0.003092	0.024312	0.004193	0.031812	0.004845	0.020984	0.011066	0.023452	0.006395	0.182361	0.029302	0.022096	0.065684	0.252915	0	0.015498	0.050348	0.02857	0.016571	0.0111
0.00204	0.003015	0.050995	0.03883	0.012531	0.009807	0.276148	0.011025	0.001608	0.003895	0.003829	0.021774	0.004631	0.01871	0.012343	0.053801	0.05478	0.047362	0.004849	0.009049	0.017419	0.067739	0.030311	0.009539	0.008475	0	0.015239	0.029204	0.072341	0.014245
0.013125	0.001473	0.008987	0.014018	0.004421	0.002491	0.003432	0.004869	0.000811	0.001536	0.001504	0.008584	0.001658	0.008727	0.003183	0.011018	0.004816	0.007056	0.001805	0.012553	0.005	0.007336	0.0189	0.063225	0.024457	0.013538	0	0.059532	0.025369	0.00574
0.000831	0.000731	0.017711	0.337463	0.002712	0.001815	0.004031	0.051632	0.000392	0.000797	0.00082	0.067797	0.000981	0.031778	0.00199	0.047672	0.004	0.013337	0.001082	0.007033	0.015425	0.006076	0.106883	0.005083	0.006492	0.012136	0.027848	0	0.040125	0.017798
3.3e-05	0.002217	0.599102	0.062745	0.011721	0.005722	0.018805	0.023293	0.00096	0.002072	0.002069	0.024602	0.002384	0.018933	0.006448	0.072684	0.012987	5.75398	0.002416	0.007962	0.044049	0.015377	0.03247	0.006795	0.007339	0.058587	0.023127	0.0782	0	0.079791
0.001549	0.001348	0.136189	0.034216	0.00468	0.004488	0.013908	0.033627	0.000754	0.001455	0.001592	0.022318	0.001988	0.017872	0.003742	0.064594	0.007877	0.075953	0.002116	0.008495	0.137935	0.009504	0.029349	0.006145	0.008019	0.018818	0.008537	0.056581	0.130156	0

## Sheet: RER
y_2014	y_2015	y_2016	y_2017	y_2018	y_2019	y_2020	y_2021	y_2022
0.4516	0.470075	0.483234	0.497526	0.514318	0.534923	0.55361	0.593507	0.616221
0.311536	0.333481	0.334102	0.316422	0.3174	0.336222	0.355824	0.387199	0.408269
0.158153	0.164699	0.176012	0.191449	0.176239	0.197325	0.217165	0.246154	0.267551
0.156966	0.154381	0.157845	0.163994	0.186274	0.20032	0.210802	0.242885	0.266135
0.142879	0.156136	0.163228	0.161173	0.163844	0.174042	0.182278	0.203602	0.221039
0.21738	0.206423	0.204431	0.213118	0.222264	0.227957	0.236566	0.255468	0.265338
0.128578	0.135035	0.148862	0.158587	0.171862	0.191406	0.199654	0.213769	0.21398
0.133215	0.129251	0.135637	0.142571	0.142793	0.162943	0.175875	0.195653	0.209822
0.323579	0.343531	0.355808	0.363745	0.386541	0.409558	0.435055	0.482788	0.509287
0.310395	0.333916	0.343839	0.354058	0.383956	0.401829	0.45157	0.524785	0.585962
0.293183	0.312209	0.32502	0.336374	0.366405	0.382445	0.416843	0.46966	0.508995
0.155392	0.172911	0.188441	0.201364	0.220937	0.237657	0.262698	0.294294	0.318897
0.208538	0.221657	0.230224	0.241193	0.26256	0.277158	0.290573	0.306632	0.31293
0.12648	0.14092	0.156358	0.171786	0.186677	0.206385	0.229562	0.263828	0.292325
0.240622	0.258301	0.276219	0.289548	0.303278	0.301434	0.326338	0.361014	0.387136
0.14589	0.160732	0.173642	0.189234	0.207208	0.223005	0.243512	0.269561	0.28852
0.189782	0.209105	0.223073	0.236056	0.252773	0.273994	0.271577	0.319072	0.352694
0.144042	0.156741	0.167807	0.184922	0.200911	0.223851	0.245985	0.274759	0.296631
0.295951	0.315121	0.33977	0.367908	0.417984	0.444684	0.502581	0.572754	0.631766
0.109879	0.115714	0.125195	0.138274	0.144309	0.152891	0.178717	0.213839	0.243326
0.123605	0.134394	0.137023	0.143745	0.145047	0.147868	0.146389	0.157472	0.155326
0.174846	0.183626	0.198015	0.201588	0.22001	0.220797	0.22544	0.253573	0.272301
0.145254	0.163138	0.171965	0.185285	0.207295	0.222934	0.237572	0.26012	0.276235
0.089707	0.105414	0.116656	0.130156	0.146502	0.155364	0.164566	0.178765	0.186061
0.098942	0.10973	0.120392	0.13064	0.13814	0.14468	0.149837	0.163157	0.168377
0.179167	0.194587	0.203431	0.209903	0.22604	0.24299	0.252962	0.274772	0.292024
0.111355	0.123218	0.132828	0.139279	0.14866	0.160447	0.176619	0.198465	0.214362
0.102337	0.114591	0.122064	0.131802	0.135515	0.119937	0.125425	0.136044	0.142902
0.107093	0.114758	0.121553	0.130678	0.139736	0.150331	0.157467	0.17261	0.182187
0.108335	0.116982	0.121313	0.128769	0.13088	0.135583	0.138544	0.154966	0.165505
