# Supplementary material for: The impact of digital industry development on regional economic resilience: Evidence from China
Source: PLoS One. 2025 Feb 19;20(2):e0315203. doi: 10.1371/journal.pone.0315203 (PMC11838887; doi:10.1371/journal.pone.0315203)
Supplement: S1 Data — (ZIP) [file pone.0315203.s001.zip › stata data and do/do.txt]

stata software do documentation

clear
use "C:\Users\13059\Desktop\data and do\DATA\data.dta"
xtset id year
gen lnpeo=log(peo)
gen lneco=log(eco)
gen lneduy=log(eduy)
gen lnedur=log(edur)
gen lntra=log(tra)
gen lnres=log(res)
gen lnene=log(ene)
gen lnist=log(ist)
gen lndig=log(dig)
gen lniv1=log(iv1)

tab year, gen(year)
xtreg res lndig tra ene ist mar i.year ,fe r

————robustness——————
xtreg res lndig tra ene ist mar i.year if cit == 0,fe r
xtreg res lnx tra ene ist mar i.year ,fe r
ivregress 2sls res tra ene ist mar (lndig=lniv1)

————did——————
set seed 0001
gen tmp=runiform()
sort tmp
psmatch2 bd tra ene ist mar, outcome (lndig) logit ate neighbor(1) common caliper(.05) ties
pstest tra ene ist mar , both graph
gen common=_support
drop if common == 0
gen treated = (bd==1)&!missing(bd)
gen did = treated*lndig
xtreg res did tra ene ist mar i.year,fe cluster(id)

————threshold————
xthreg res tra ene ist mar, rx(lndig) qx(env) thnum(3) trim(0.01 0.01 0.05) grid(400) bs(300 300 300)

xthreg res tra ene ist mar, rx(lndig) qx(env) thnum(1) trim(0.01) grid(400) bs(300) 

_matplot e(LR),columns(1 2) yline(7.3523, lpattern(dash)) recast(line) ///
ytitle("Likelihood Ratio") xtitle("Threshold Parameter") 
di -2*log(1-(1-0.05)^(1/2))

————Moran I————
use "C:\Users\13059\Desktop\Adjacency Weight.dta"
use "C:\Users\13059\Desktop\RER.dta"
spatwmat using "C:\Users\13059\Desktop\Adjacency Weight.dta" ,name(W) standardize
spatgsa y_2014 y_2015 y_2016 y_2017 y_2018 y_2019 y_2020 y_2021 y_2022, weights(W) moran

————LM————
use "C:\Users\13059\Desktop\Adjacency Weight.dta"
spcs2xt a1-a30,matrix(W)time(9)
spatwmat using Wxt,name(W) standardize
use "C:\Users\13059\Desktop\data.dta"
xtset id year
gen lnpeo=log(peo)
gen lneco=log(eco)
gen lneduy=log(eduy)
gen lnedur=log(edur)
gen lntra=log(tra)
gen lnres=log(res)
gen lnene=log(ene)
gen lnist=log(ist)
gen lndig=log(dig)
reg res lndig tra ene ist mar
spatdiag,weights(W)
clear

————LR————
use "C:\Users\13059\Desktop\Adjacency Weight.dta"
spatwmat using "C:\Users\13059\Desktop\Adjacency Weight.dta" ,name(W) standardize
use "C:\Users\13059\Desktop\data.dta"
xtset id year
gen lnpeo=log(peo)
gen lneco=log(eco)
gen lneduy=log(eduy)
gen lnedur=log(edur)
gen lntra=log(tra)
gen lnres=log(res)
gen lnene=log(ene)
gen lnist=log(ist)
gen lndig=log(dig)
xsmle res lndig tra ene ist mar, model(sdm) wmat(W) fe nolog noeffects///
est store sdm_a
xsmle res lndig tra ene ist mar, model(sar) wmat(W) fe nolog noeffects///
est store sar_a
xsmle res lndig tra ene ist mar, model(sem) emat(W) fe nolog noeffects///
est store sem_a
lrtest sdm_a sar_a
lrtest sdm_a sem_a

————WALD————
xsmle res lndig tra ene ist mar, wmat(W) ///
model(sdm) robust nolog noeffexts fe
test [Wx]lndig= [Wx]tra= [Wx]ene= [Wx]ist= [Wx]mar=0
testnl([Wx]lndig=-[Spatial]rho*[Main]lndig)([Wx]tra=-[Spatial]rho*[Main]tra) ///
([Wx]ene=-[Spatial]rho*[Main]ene)([Wx]ist=-[Spatial]rho*[Main]ist) ///
([Wx]mar=-[Spatial]rho*[Main]mar)
clear


use "C:\Users\13059\Desktop\Adjacency Weight.dta"
spatwmat using "C:\Users\13059\Desktop\Adjacency Weight.dta" ,name(W) standardize
use "C:\Users\13059\Desktop\data.dta"
xtset id year
gen lnpeo=log(peo)
gen lneco=log(eco)
gen lneduy=log(eduy)
gen lnedur=log(edur)
gen lntra=log(tra)
gen lnres=log(res)
gen lnene=log(ene)
gen lnist=log(ist)
gen lndig=log(dig)
xsmle res lndig tra ene ist mar, fe model(sdm) ///
wmat(W) nolog noeffects type(ind)
est store ind
xsmle res lndig tra ene ist mar, fe model(sdm) ///
wmat(W) nolog noeffects type(time)
est store time
xsmle res lndig tra ene ist mar, fe model(sdm) ///
wmat(W) nolog noeffects type(both)
est store both
lrtest both ind,df(6)
lrtest both time,df(6)


clear

use "C:\Users\13059\Desktop\Adjacency Weight.dta"
spatwmat using "C:\Users\13059\Desktop\Adjacency Weight.dta" ,name(W) standardize
use "C:\Users\13059\Desktop\data.dta"
xtset id year
gen lnpeo=log(peo)
gen lneco=log(eco)
gen lneduy=log(eduy)
gen lnedur=log(edur)
gen lntra=log(tra)
gen lnres=log(res)
gen lnene=log(ene)
gen lnist=log(ist)
gen lndig=log(dig)
xsmle  res lndig tra ene ist mar, fe model(sdm) ///
wmat(W) nolog noeffects type(both)
xsmle  res lndig tra ene ist mar, fe model(sar) ///
wmat(W) nolog noeffects type(both)
xsmle  res lndig tra ene ist mar, fe model(sem) ///
emat(W) nolog noeffects type(both)
